# Supplementary material for: Gold(I)-Catalyzed Reactivity of Furan-ynes with N-Oxides: Synthesis of Substituted Dihydropyridinones and Pyranones
Source: J Org Chem. 2021 Jun 8;86(12):8295–307. doi: 10.1021/acs.joc.1c00746 (PMC8279485; doi:10.1021/acs.joc.1c00746)
Supplement: Supplementary file 1 — jo1c00746_si_001.zip [file jo1c00746_si_001.zip]

Archive with 192 entries (144 files):
- FID/
- FID/1a/
- FID/1a/13C.jdf
- FID/1a/1H.jdf
- FID/1a/desktop.ini
- FID/1b/
- FID/1b/13C.jdf
- FID/1b/1H.jdf
- FID/1b/desktop.ini
- FID/1c/
- FID/1c/13C.jdf
- FID/1c/1H.jdf
- FID/1c/desktop.ini
- FID/1d/
- FID/1d/13C.jdf
- FID/1d/1H.jdf
- FID/1d/desktop.ini
- FID/1e/
- FID/1e/13C.jdf
- FID/1e/1H.jdf
- FID/1e/desktop.ini
- FID/1f/
- FID/1f/13C.jdf
- FID/1f/1H.jdf
- FID/1f/desktop.ini
- FID/1g/
- FID/1g/13C.jdf
- FID/1g/19F.jdf
- FID/1g/1H.jdf
- FID/1g/desktop.ini
- FID/1h/
- FID/1h/13C.jdf
- FID/1h/1H.jdf
- FID/1h/desktop.ini
- FID/1i/
- FID/1i/13C.jdf
- FID/1i/1H.jdf
- FID/1i/desktop.ini
- FID/1j/
- FID/1j/13C.jdf
- FID/1j/1H.jdf
- FID/1j/desktop.ini
- FID/1k/
- FID/1k/13C.jdf
- FID/1k/1H.jdf
- FID/1k/desktop.ini
- FID/1l/
- FID/1l/13C.jdf
- FID/1l/1H.jdf
- FID/1l/desktop.ini
- FID/1m/
- FID/1m/13C.jdf
- FID/1m/1H.jdf
- FID/1m/desktop.ini
- FID/1n/
- FID/1n/13C.jdf
- FID/1n/1H.jdf
- FID/1n/desktop.ini
- FID/1o/
- FID/1o/13C.jdf
- FID/1o/1H.jdf
- FID/1o/desktop.ini
- FID/1p/
- FID/1p/13C.jdf
- FID/1p/1H.jdf
- FID/1p/desktop.ini
- FID/1q/
- FID/1q/13C.jdf
- FID/1q/1H.jdf
- FID/1q/desktop.ini
- FID/1r/
- FID/1r/13C.jdf
- FID/1r/1H.jdf
- FID/1r/desktop.ini
- FID/1s/
- FID/1s/13C.jdf
- FID/1s/1H.jdf
- FID/1s/desktop.ini
- FID/2a/
- FID/2a/13C.jdf
- FID/2a/1H.jdf
- FID/2a/desktop.ini
- FID/2b/
- FID/2b/13C.jdf
- FID/2b/1H.jdf
- FID/2b/desktop.ini
- FID/2c/
- FID/2c/13C.jdf
- FID/2c/1H.jdf
- FID/2c/desktop.ini
- FID/2d/
- FID/2d/13C.jdf
- FID/2d/1H.jdf
- FID/2d/desktop.ini
- FID/2e/
- FID/2e/13C.jdf
- FID/2e/1H.jdf
- FID/2e/desktop.ini
- FID/2f/
- FID/2f/13C.jdf
- FID/2f/1H.jdf
- FID/2f/desktop.ini
- FID/2g/
- FID/2g/13C.jdf
- FID/2g/19F.jdf
- FID/2g/1H.jdf
- FID/2g/desktop.ini
- FID/2h/
- FID/2h/13C.jdf
- FID/2h/1H.jdf
- FID/2h/desktop.ini
- FID/2i/
- FID/2i/13C.jdf
- FID/2i/1H.jdf
- FID/2i/desktop.ini
- FID/2j/
- FID/2j/13C.jdf
- FID/2j/1H.jdf
- FID/2j/desktop.ini
- FID/2k/
- FID/2k/13C.jdf
- FID/2k/1H.jdf
- FID/2k/desktop.ini
- FID/2l/
- FID/2l/13C.jdf
- FID/2l/1H.jdf
- FID/2l/desktop.ini
- FID/2m/
- FID/2m/13C.jdf
- FID/2m/1H.jdf
- FID/2m/desktop.ini
- FID/2n/
- FID/2n/13C.jdf
- FID/2n/1H.jdf
- FID/2n/desktop.ini
- FID/2o/
- FID/2o/13C.jdf
- FID/2o/1H.jdf
- FID/2o/desktop.ini
- FID/2p/
- FID/2p/13C.jdf
- FID/2p/1H.jdf
- FID/2p/desktop.ini
- FID/2q/
- FID/2q/13C.jdf
- FID/2q/1H.jdf
- FID/2q/desktop.ini
- FID/2r/
- FID/2r/13C.jdf
- FID/2r/1H.jdf
- FID/2r/desktop.ini
- FID/3a/
- FID/3a/13C.jdf
- FID/3a/1H.jdf
- FID/3a/desktop.ini
- FID/4a/
- FID/4a/13C.jdf
- FID/4a/1H.jdf
- FID/4a/desktop.ini
- FID/5-D1/
- FID/5-D1/13C.jdf
- FID/5-D1/1H.jdf
- FID/5-D1/desktop.ini
- FID/5-D2/
- FID/5-D2/13C.jdf
- FID/5-D2/1H.jdf
- FID/5-D2/desktop.ini
- FID/6/
- FID/6/13C.jdf
- FID/6/1H.jdf
- FID/6/desktop.ini
- FID/7/
- FID/7/13C.jdf
- FID/7/1H.jdf
- FID/7/desktop.ini
- FID/desktop.ini
- FID/int-12/
- FID/int-12/13C.jdf
- FID/int-12/1H.jdf
- FID/int-12/desktop.ini
- FID/int-7/
- FID/int-7/13C.jdf
- FID/int-7/1H.jdf
- FID/int-7/desktop.ini
- FID/int-8/
- FID/int-8/13C.jdf
- FID/int-8/1H.jdf
- FID/int-8/desktop.ini
- FID/int-9/
- FID/int-9/13C.jdf
- FID/int-9/1H.jdf
- FID/int-9/desktop.ini
